# Supplementary material for: Species composition of sand flies and bionomics of Phlebotomus papatasi and P. sergenti (Diptera: Psychodidae) in cutaneous leishmaniasis endemic foci, Morocco
Source: Parasit Vectors. 2016 Feb 2;9:60. doi: 10.1186/s13071-016-1343-6 (PMC4736259; doi:10.1186/s13071-016-1343-6)
Supplement: Additional file 1: — Detailed data set for sand fly species sampled in 48 sites across Morocco from April to June 2013. The specimens were sorted as male or female for each species. The coordinates (longitude and latitude) for each site is also presented in this data set. (XLSX 23 kb) [file 13071_2016_1343_MOESM1_ESM.xlsx]

## Sheet: Additional file 1
Region	Locality	GPY	GPX	Alt (m)	P. sergenti			P. papatasi			P. perniciosus			P. longicuspis			P. ariasi			P. alexandri			P. chabaudi			S. minuta			S. fallax			S. dreyfussi			S. africana
					M	F	T	M	F	T	M	F	T	M	F	T	M	F	T	M	F	T	M	F	T	M	F	T	M	F	T	M	F	T	M	F	T
Marrakech-Tensift-Al Haouz	Zaouit Bouhouta	31.329	-7.952	969	41	14	55	51	12	63	136	22	158	109	30	139	36	10	46	0	0	0	0	0	0	7	2	9	13	0	13	0	0	0	0	0	0
	Tahnaoute	31.347	-7.952	1000	47	11	58	5	0	5	9	2	11	3	0	3	2	0	2	4	0	4	0	0	0	10	2	12	11	8	19	0	0	0	0	0	0
	Yabora	31.302	-7.763	1155	45	7	52	9	5	14	613	251	864	112	16	128	108	80	188	0	0	0	0	0	0	154	155	309	88	14	102	0	0	0	0	0	0
	Setti Fadma	31.281	-7.606	1210	56	7	63	3	2	5	31	21	52	9	4	13	41	12	53	0	0	0	0	0	0	96	34	130	0	6	6	0	0	0	0	0	0
	Abadou	31.433	-7.517	1071	0	0	0	1	0	1	16	8	24	2	0	2	0	0	0	1	0	1	0	0	0	211	164	375	27	9	36	8	1	9	0	0	0
	Touama	31.517	-7.467	1088	17	1	18	2	0	2	4	0	4	3	0	3	0	0	0	0	0	0	0	0	0	1	7	8	0	0	0	0	1	1	0	0	0
	Ouirgane	31.167	-8.4	931	8	2	10	16	10	26	44	7	51	44	10	54	0	0	0	0	0	0	0	0	0	17	15	32	9	0	9	5	0	5	0	0	0
	Oulad Yahia	31.543	-8.047	572	3	0	3	19	1	20	9	0	9	15	12	27	1	0	1	0	0	0	0	0	0	0	0	0	5	11	16	0	0	0	0	0	0
	Lhronna	31.117	-7.467	1260	6	1	7	0	0	0	99	11	110	10	1	11	0	0	0	0	0	0	0	0	0	195	3	198	31	7	38	8	0	8	0	0	0
	Lkhmis	31.223	-7.675	895	73	12	85	33	9	42	55	4	59	45	35	80	3	0	3	21	4	25	0	0	0	191	15	206	257	76	333	1	0	1	0	0	0
	Douar Igmir	30.35	-8	1753	20	10	30	6	0	6	0	0	0	0	0	0	0	0	0	0	0	0	0	0	0	3	0	3	0	1	1	0	0	0	0	0	0
	Tinmel	30.983	-8.5	1247	10	9	19	21	15	36	17	3	20	25	20	45	2	0	2	2	0	2	0	0	0	7	1	8	0	0	0	0	0	0	0	0	0
	Chichaoua	31.577	-8.789	339	2	2	4	2	0	2	1	0	1	2	0	2	0	1	1	0	0	0	0	0	0	1	2	3	9	0	9	4	1	5	0	0	0
	Sidi Baghdad	31.28	-4.21	811	39	2	41	51	7	58	14	13	27	31	10	41	0	0	0	0	0	0	0	0	0	13	27	40	36	12	48	21	1	22	0	0	0
	Ait ouaarab	30.56	-8.73	764	22	14	36	59	11	70	26	3	29	11	3	14	0	0	0	0	0	0	0	0	0	27	20	47	99	48	147	5	6	11	0	0	0
	Ait belabass	31.44	-7.776	798	41	6	47	32	13	45	15	15	30	13	12	25	0	0	0	0	0	0	0	0	0	31	2	33	108	14	122	10	1	11	0	0	0
	El Hajeb	31.453	-7.774	731	17	13	30	31	1	32	41	7	48	61	5	66	0	0	0	0	0	0	0	0	0	10	15	25	19	10	29	23	16	39	0	0	0
	Marrakech	31.6	-8.033	471	12	4	16	37	7	44	0	0	0	13	0	13	0	0	0	0	0	0	0	0	0	32	4	36	10	25	35	0	0	0	0	0	0
	Aagreb	31.374	-7.775	873	98	52	150	45	5	50	11	5	16	1	0	1	0	0	0	3	0	3	0	0	0	88	7	95	194	118	312	0	1	1	0	0	0
	Essaouira	31.512	-9.768	14	0	0	0	2	0	2	0	0	0	0	0	0	0	0	0	0	0	0	0	0	0	4	2	6	2	0	2	0	0	0	0	0	0
Tadla-Azilal	Imi n’Ifri	30.05	-8.667	1037	15	14	29	0	0	0	25	18	43	1	0	1	0	0	0	0	0	0	0	0	0	99	75	174	1	5	6	0	0	0	0	0	0
	Damnat	32	-7	968	20	2	22	11	3	14	12	10	22	18	11	29	0	0	0	0	0	0	0	0	0	161	130	291	66	13	79	0	0	0	0	0	0
	Tanant	32	-7	889	7	0	7	0	0	0	9	1	10	3	0	3	0	0	0	0	0	0	0	0	0	57	9	66	12	8	20	0	0	0	0	0	0
	Azilal	31.967	-6.567	1351	3	1	4	0	0	0	1	0	1	0	0	0	0	0	0	0	0	0	0	0	0	39	9	48	27	5	32	0	0	0	0	0	0
Souss-Massa-Draa	Amezgan	31.033	-7.2	1309	49	6	55	11	9	20	0	0	0	7	1	8	0	0	0	2	0	2	0	0	0	3	0	3	6	0	6	1	0	1	4	1	5
	Tabourihit	30.967	-7.117	1258	11	3	14	7	6	13	0	0	0	0	0	0	0	0	0	33	12	45	0	0	0	37	7	44	211	53	264	0	0	0	0	0	0
	Fedragon	30.917	-6.967	1132	5	2	7	9	9	18	0	0	0	4	0	4	0	0	0	0	0	0	0	0	0	0	0	0	2	0	2	0	0	0	0	0	0
	Ouarzazate	30.921	-6.892	1151	33	2	35	40	11	51	0	0	0	51	16	67	11	2	13	3	1	4	3	0	3	11	3	14	13	2	15	2	2	4	0	0	0
	Beni Zoli	30.417	-6	760	14	10	24	22	20	42	0	0	0	12	0	12	0	0	0	0	0	0	0	0	0	9	13	22	19	12	31	0	0	0	0	0	0
	Zagora	30.417	-5.8	732	19	10	29	17	13	30	0	0	0	2	0	2	0	0	0	0	0	0	0	0	0	15	5	20	11	0	11	3	0	3	0	0	0
	Anagam	30.217	-5.683	653	12	0	12	19	7	26	0	0	0	22	6	28	0	0	0	1	0	1	0	0	0	31	2	33	11	18	29	2	0	2	0	0	0
	Tagounite	30.333	-5.833	642	15	4	19	17	10	27	0	0	0	19	1	20	0	0	0	0	0	0	0	0	0	7	20	27	18	7	25	12	2	14	0	0	0
	Ouled Berhil	30.633	-8.467	485	29	1	30	36	10	46	0	0	0	6	0	6	0	0	0	0	0	0	0	0	0	102	30	132	17	45	62	11	9	20	0	0	0
	Arghal	30.683	-6.617	1439	11	3	14	0	0	0	12	2	14	1	0	1	1	0	1	0	0	0	0	0	0	0	1	1	0	0	0	0	0	0	0	0	0
	Aguelmous	31.25	-7.4	2123	12	0	12	0	0	0	6	0	6	0	0	0	4	0	4	0	0	0	0	0	0	1	0	1	3	0	3	0	0	0	0	0	0
	Agouim	31.15	-7.467	1790	9	2	11	3	2	5	5	0	5	1	0	1	0	0	0	0	0	0	0	0	0	0	0	0	1	0	1	0	0	0	0	0	0
	Tagouimat	30.617	-7.567	1866	2	0	2	4	0	4	3	0	3	10	7	17	0	0	0	0	0	0	0	0	0	1	0	1	0	0	0	0	0	0	0	0	0
	Agadir	30.433	-9.6	28	1	0	1	4	0	4	0	0	0	3	0	3	0	0	0	0	0	0	0	0	0	4	3	7	2	8	10	0	0	0	0	0	0
	Tinghir	31.517	-5.534	1 340	102	34	136	196	32	228	29	8	37	55	11	66	7	3	10	5	0	5	0	0	0	2	0	2	0	0	0	0	0	0	1	0	1
	Tisserghate	30.667	-6.35	920	157	12	169	99	20	119	5	1	6	148	96	244	2	0	2	0	0	0	0	0	0	17	10	27	31	2	33	0	0	0	0	0	0
	Tinzouline	30.65	-6.333	803	22	0	22	60	3	63	2	0	2	97	32	129	0	0	0	0	0	0	0	0	0	22	0	22	21	5	26	0	0	0	0	0	0
	Igherm	30.083	-8.45	1720	2	0	2	0	0	0	5	4	9	32	10	42	4	0	4	0	0	0	0	0	0	3	1	4	2	0	2	0	0	0	0	0	0
	Mhamid	29.817	-5.833	552	18	1	19	28	14	42	0	0	0	3	2	5	0	0	0	0	0	0	0	0	0	12	2	14	41	10	51	2	6	8	0	0	0
Guelmim-Smara	Foum Zguid	30.067	-6.867	645	27	5	32	43	9	52	0	0	0	4	0	4	0	0	0	5	0	5	0	0	0	29	8	37	9	3	12	0	0	0	3	2	5
	Issafn	29.85	-8.517	1141	35	4	39	29	1	30	15	2	17	18	6	24	4	0	4	4	0	4	16	0	16	18	4	22	0	0	0	15	2	17	0	0	0
	tata	29.733	-7.967	693	41	9	50	102	47	149	0	0	0	0	2	2	0	0	0	13	1	14	0	0	0	55	4	59	13	0	13	1	0	1	11	5	16
Meknes-Tafilalete	erfoud	31.433	-4.233	802	1	0	1	23	12	35	0	0	0	0	0	0	0	0	0	5	0	5	0	0	0	0	0	0	21	7	28	4	0	4	7	1	8
	Errachidia	31.917	-4.417	1030	16	4	20	83	7	90	0	0	0	5	0	5	0	0	0	51	6	57	3	0	3	5	2	7	13	2	15	0	2	2	4	0	4
